# Supplementary material for: Epiphora before and after upper eyelid functional blepharoplasty: A retrospective cohort study
Source: PLoS One. 2021 Aug 12;16(8):e0255988. doi: 10.1371/journal.pone.0255988 (PMC8360589; doi:10.1371/journal.pone.0255988)
Supplement: S1 File — (XLSX) [file pone.0255988.s001.xlsx]

## Sheet: total data
case number	Gender	age	DM	Cataract RE	cataract LE	Pseudophakia RE	Pseudophakia LE	Schimer 1 test (mm)	MUNK0	MUNK6	MUNK post-pre	TBUT preRE	TBUT preLE	meanTBUTpre	Dry eye	TBUT postRE6	TBUT postLE6	mean TBUT post6	Post-pre	Freq tearuse pre	Freq tearuse post
1	1	68	1	0	0	1	1		2	1	-1	5	7	6	1	4.6	6	5.3	-0.7	10	8
2	2	63	1	1	1	0	0		3	1	-2	5.1	4.3	4.7	1	5.6	4	4.8	0.1	8	8
3	2	72	1	0	0	1	1		3	1	-2	4.3	4.1	4.2	1	4.2	4.5	4.35	0.15	12	4
4	2	72	1	0	0	1	1		3	1	-2	4	5.8	4.9	1	4.1	4.6	4.35	-0.55	10	6
5	2	71	1	0	0	1	1		4	0	-4	4.1	4.5	4.3	1	5	5.5	5.25	0.95	12	8
6	2	69	1	0	1	1	0		4	2	-2	6.1	5.2	5.65	1	5	6.2	5.6	-0.05	10	6
25	2	56	0	1	1	0	0	12	3	2	-1	2.1	1.4	1.75	1	2.9	3.2	3.05	1.3	10	4
26	2	62	0	0	1	1	0		4	2	-2	4.6	4.1	4.35	1	4.7	4.1	4.4	0.05	8	8
31	2	58	1	1	1	0	0		3	2	-1	5	6.4	5.7	1	5.7	5	5.35	-0.35	0	0
36	2	78	1	0	0	1	1	5	3	1	-2	3.1	3.5	3.3	1	4.1	3.2	3.65	0.35	8	7
37	2	73	1	0	0	1	1	3.5	4	2	-2	2.3	3.1	2.7	1	2.9	3.1	3	0.3	10	10
38	2	61	1	1	1	0	0		3	1	-2	3.5	3	3.25	1	3.4	3.7	3.55	0.3	4	2
39	2	56	0	1	1	0	0		4	2	-2	3.5	3.8	3.65	1	4.1	4.5	4.3	0.65	4	2
7	2	70	1	0	0	1	1	3	3	1	-2	1.2	2	1.6	1	2.4	2.5	2.45	0.85	12	8
8	2	67	1	1	0	0	1		4	1	-3	10	12	11	0	12	11	11.5	0.5	8	8
9	2	64	1	1	1	0	0		3	0	-3	9.1	8.7	8.9	1	7.1	6.8	6.95	-1.95	6	4
10	2	58	0	0	0	1	1		2	0	-2	13	13.5	13.25	0	14	14.8	14.4	1.15	0	0
11	2	62	1	1	0	0	1		3	1	-2	12	12.7	12.35	0	14.1	13.4	13.75	1.4	0	0
12	2	50	0	1	1	0	0		2	1	-1	7.8	8.5	8.15	1	8.2	9	8.6	0.45	0	0
13	2	52	1	0	1	1	0		3	3	0	11.1	12	11.55	0	11	11.6	11.3	-0.25	2	0
14	2	60	0	1	1	0	0	15	2	1	-1	8.3	8.7	8.5	1	7.6	8.1	7.85	-0.65	3	3
15	1	67	1	1	0	0	1		3	0	-3	12.1	11.6	11.85	0	13.4	13.6	13.5	1.65	0	0
16	2	70	1	0	0	1	1		3	1	-2	10.2	10	10.1	0	11.8	12.2	12	1.9	2	1
17	2	68	1	0	0	1	1		2	0	-2	11	11.8	11.4	0	9	9.1	9.05	-2.35	0	0
18	2	69	1	0	0	1	1		3	0	-3	10.1	9.2	9.65	1	10	11	10.5	0.85	2	0
19	1	80	1	0	0	1	1		3	1	-2	10.2	12.1	11.15	0	9	8.2	8.6	-2.55	0	0
20	2	65	0	0	1	1	0		4	1	-3	11	12.2	11.6	0	13.2	13.4	13.3	1.7	0	2
21	2	68	1	0	1	1	0		4	0	-4	12.6	13	12.8	0	11.8	11.3	11.55	-1.25	0	0
22	2	71	1	0	0	1	1		2	0	-2	10	10.7	10.35	0	9	10.3	9.65	-0.7	3	2
23	2	78	0	0	0	1	1		3	0	-3	11.3	10.4	10.85	0	11.6	10.3	10.95	0.1	0	0
24	2	67	1	0	1	1	0		3	2	-1	9.1	10.2	9.65	1	10.4	11	10.7	1.05	4	2
27	2	52	0	1	1	0	0		2	1	-1	13	12.2	12.6	0	12	12.5	12.25	-0.35	4	4
28	2	58	0	1	0	0	1		2	2	0	12.4	12.2	12.3	0	12.8	11.7	12.25	-0.05	0	0
29	2	66	1	0	0	1	1		3	3	0	8.9	9.9	9.4	1	11.9	12	11.95	2.55	0	0
30	1	70	1	0	0	1	1		3	2	-1	11.7	10.3	11	0	11.5	13.3	12.4	1.4	0	0
32	2	54	1	1	1	0	0		3	1	-2	10	12.8	11.4	0	11.1	13.8	12.45	1.05	1	1
33	1	52	0	1	1	0	0		2	1	-1	12	14.1	13.05	0	12.4	13.7	13.05	0	2	2
34	2	66	0	0	0	1	1		3	1	-2	13.1	12.5	12.8	0	13.7	13	13.35	0.55	0	2
35	2	63	1	1	0	0	1		2	1	-1	12.8	12.2	12.5	0	12	10	11	-1.5	0	0

## Sheet: Long TBUT
case number	Gender	age	DM	Cataract RE	cataract LE	Pseudophakia RE	Pseudophakia LE	Schimer 1 test (mm)	MUNK0	MUNK1	MUNK6	MUNK post-pre	TBUT preRE	TBUT preLE	meanTBUTpre	Dry eye	TBUT postRE6	TBUT postLE6	mean TBUT post6	Post-pre	Freq tearuse pre	Freq tearuse post
8	2	67	1	1	0	0	1		4	3	1	-3	10	12	11	0	12	11	11.5	0.5	8	8
10	2	58	0	0	0	1	1		2	2	0	-2	13	13.5	13.25	0	14	14.8	14.4	1.15	0	0
11	2	62	1	1	0	0	1		3	1	1	-2	12	12.7	12.35	0	14.1	13.4	13.75	1.4	0	0
13	2	52	1	0	1	1	0		3	4	3	0	11.1	12	11.55	0	11	11.6	11.3	-0.25	2	0
15	1	67	1	1	0	0	1		3	3	0	-3	12.1	11.6	11.85	0	13.4	13.6	13.5	1.65	0	0
16	2	70	1	0	0	1	1		3	2	1	-2	10.2	10	10.1	0	11.8	12.2	12	1.9	2	1
17	2	68	1	0	0	1	1		2	1	0	-2	11	11.8	11.4	0	9	9.1	9.05	-2.35	0	0
19	1	80	1	0	0	1	1		3	3	1	-2	10.2	12.1	11.15	0	9	8.2	8.6	-2.55	0	0
20	2	65	0	0	1	1	0		4	2	1	-3	11	12.2	11.6	0	13.2	13.4	13.3	1.7	0	2
21	2	68	1	0	1	1	0		4	3	0	-4	12.6	13	12.8	0	11.8	11.3	11.55	-1.25	0	0
22	2	71	1	0	0	1	1		2	1	0	-2	10	10.7	10.35	0	9	10.3	9.65	-0.7	3	2
23	2	78	0	0	0	1	1		3	1	0	-3	11.3	10.4	10.85	0	11.6	10.3	10.95	0.1	0	0
27	2	52	0	1	1	0	0		2	2	1	-1	13	12.2	12.6	0	12	12.5	12.25	-0.35	4	4
28	2	58	0	1	0	0	1		2	2	2	0	12.4	12.2	12.3	0	12.8	11.7	12.25	-0.05	0	0
30	1	70	1	0	0	1	1		3	3	2	-1	11.7	10.3	11	0	11.5	13.3	12.4	1.4	0	0
32	2	54	1	1	1	0	0		3	1	1	-2	10	12.8	11.4	0	11.1	13.8	12.45	1.05	1	1
33	1	52	0	1	1	0	0		2	1	1	-1	12	14.1	13.05	0	12.4	13.7	13.05	0	2	2
34	2	66	0	0	0	1	1		3	3	1	-2	13.1	12.5	12.8	0	13.7	13	13.35	0.55	0	2
35	2	63	1	1	0	0	1		2	1	1	-1	12.8	12.2	12.5	0	12	10	11	-1.5	0	0

## Sheet: Short TBUT
case number	Gender	age	DM	Cataract RE	cataract LE	Pseudophakia RE	Pseudophakia LE	Schimer 1 test (mm)	MUNK0	MUNK1	MUNK6	MUNK post-pre	TBUT preRE	TBUT preLE	meanTBUTpre	Dry eye	TBUT postRE6	TBUT postLE6	mean TBUT post6	Post-pre	Freq tearuse pre	Freq tearuse post
1	1	68	1	0	0	1	1		2	3	1	-1	5	7	6	1	4.6	6	5.3	-0.7	10	8
2	2	63	1	1	1	0	0		3	3	1	-2	5.1	4.3	4.7	1	5.6	4	4.8	0.1	8	8
3	2	72	1	0	0	1	1		3	2	1	-2	4.3	4.1	4.2	1	4.2	4.5	4.35	0.15	12	4
4	2	72	1	0	0	1	1		3	2	1	-2	4	5.8	4.9	1	4.1	4.6	4.35	-0.55	10	6
5	2	71	1	0	0	1	1		4	3	0	-4	4.1	4.5	4.3	1	5	5.5	5.25	0.95	12	8
6	2	69	1	0	1	1	0		4	3	2	-2	6.1	5.2	5.65	1	5	6.2	5.6	-0.05	10	6
25	2	56	0	1	1	0	0	12	3	3	2	-1	2.1	1.4	1.75	1	2.9	3.2	3.05	1.3	10	4
26	2	62	0	0	1	1	0		4	3	2	-2	4.6	4.1	4.35	1	4.7	4.1	4.4	0.05	8	8
31	2	58	1	1	1	0	0		3	2	2	-1	5	6.4	5.7	1	5.7	5	5.35	-0.35	0	0
36	2	78	1	0	0	1	1	5	3	2	1	-2	3.1	3.5	3.3	1	4.1	3.2	3.65	0.35	8	7
37	2	73	1	0	0	1	1	3.5	4	1	2	-2	2.3	3.1	2.7	1	2.9	3.1	3	0.3	10	10
38	2	61	1	1	1	0	0		3	1	1	-2	3.5	3	3.25	1	3.4	3.7	3.55	0.3	4	2
39	2	56	0	1	1	0	0		4	1	2	-2	3.5	3.8	3.65	1	4.1	4.5	4.3	0.65	4	2
7	2	70	1	0	0	1	1	3	3	3	1	-2	1.2	2	1.6	1	2.4	2.5	2.45	0.85	12	8
9	2	64	1	1	1	0	0		3	2	0	-3	9.1	8.7	8.9	1	7.1	6.8	6.95	-1.95	6	4
12	2	50	0	1	1	0	0		2	1	1	-1	7.8	8.5	8.15	1	8.2	9	8.6	0.45	0	0
14	2	60	0	1	1	0	0	15	2	2	1	-1	8.3	8.7	8.5	1	7.6	8.1	7.85	-0.65	3	3
18	2	69	1	0	0	1	1		3	3	0	-3	10.1	9.2	9.65	1	10	11	10.5	0.85	2	0
24	2	67	1	0	1	1	0		3	3	2	-1	9.1	10.2	9.65	1	10.4	11	10.7	1.05	4	2
29	2	66	1	0	0	1	1		3	2	3	0	8.9	9.9	9.4	1	11.9	12	11.95	2.55	0	0

## Sheet: key
male	1
female	2
dry eye
Long TBUT	0
short TBUT	1
no cataract	0
cataract	1
no DM	0
DM	1
